# Supplementary material for: Soil δ13C and δ15N baselines clarify biogeographic heterogeneity in isotopic discrimination of European badgers (Meles meles)
Source: Sci Rep. 2022 Jan 7;12:200. doi: 10.1038/s41598-021-04011-2 (PMC8741785; doi:10.1038/s41598-021-04011-2)
Supplement: Supplementary file 2 — Supplementary Material 4. [file 41598_2021_4011_MOESM2_ESM.csv]

Uncorrected_d13C	Uncorrected_d15N	Corrected_d13C	Corrected_d15N	Land_Class	Set	Site_Elevation	Date	Min_Temp_14_days	Mean_Temp_14_days	Max_Temp_14_days	Daily_Total_Rain_14_days	Dayly_Total_Sun_14_days
-23.113	10.657	5.737718315	4.938703461	a	ARDE	74	39896	3.707142857	8.164285714	12.62142857	0.263636364	3.614285714
-22.774	10.598	6.076718315	4.879703461	a	ARDE	74	39896	3.707142857	8.164285714	12.62142857	0.263636364	3.614285714
-24.12	9.481	4.63335353	3.861204853	a	DODR	58	39853	1.142857143	3.528571429	5.914285714	3.807692308	1.507142857
-24.158	9.382	4.59535353	3.762204853	a	DODR	58	39853	1.142857143	3.528571429	5.914285714	3.807692308	1.507142857
-22.826	8.69	5.907880575	3.365709028	a	DOKI	61	39860	0.4	3.2	6	1.346153846	2.278571429
-23.825	9.388	4.908880575	4.063709028	a	DOKI	61	39864	1.928571429	4.817857143	7.707142857	0.569230769	2.335714286
-24.123	9.896	4.669299445	4.079202069	a	DOSV	117	39885	2.15	5.585714286	9.021428571	3.307692308	2.921428571
-23.96	10.072	4.890718315	4.156700677	a	DOTS	107	39885	2.15	5.585714286	9.021428571	3.307692308	2.921428571
-23.905	8.948	4.945718315	3.032700677	a	DOTS	107	39885	2.15	5.585714286	9.021428571	3.307692308	2.921428571
-24.042	12.723	4.730826485	7.300207636	b	ANFM	15	39860	-0.078571429	2.735714286	5.55	1.615384615	2.492857143
-24.308	13.164	4.464826485	7.741207636	b	ANFM	15	39871	4.521428571	7.478571429	10.43571429	0.538461538	1.278571429
-24.355	12.854	4.417826485	7.431207636	b	ANFM	15	39862	0.671428571	3.607142857	6.542857143	1	2.392857143
-24.345	12.457	4.427826485	7.034207636	b	ANFM	15	39864	1.4	4.403571429	7.407142857	0.923076923	2.178571429
-24.526	13.3	4.246826485	7.877207636	b	ANFM	15	39855	0.414285714	2.832142857	5.25	3.05	2.278571429
-24.534	13.681	4.238826485	8.258207636	b	ANFM	15	39869	3.678571429	6.814285714	9.95	0.714285714	1.235714286
-24.652	13.662	4.120826485	8.239207636	b	ANFM	15	39871	4.521428571	7.478571429	10.43571429	0.538461538	1.278571429
-24.653	14.016	4.119826485	8.593207636	b	ANFM	15	39871	4.521428571	7.478571429	10.43571429	0.538461538	1.278571429
-24.35	12.818	4.422826485	7.395207636	b	ANFM	15	39867	2.65	5.778571429	8.907142857	0.757142857	1.371428571
-24.203	12.524	4.569826485	7.101207636	b	ANFM	15	39862	0.671428571	3.607142857	6.542857143	1	2.392857143
-24.195	12.895	4.577826485	7.472207636	b	ANFM	15	39853	0.714285714	3.289285714	5.864285714	3.266666667	2.364285714
-24.47	13.042	4.302826485	7.619207636	b	ANFM	15	39853	0.714285714	3.289285714	5.864285714	3.266666667	2.364285714
-24.424	12.702	4.348826485	7.279207636	b	ANFM	15	39855	0.414285714	2.832142857	5.25	3.05	2.278571429
-24.381	12.324	4.391826485	6.901207636	b	ANFM	15	39864	1.4	4.403571429	7.407142857	0.923076923	2.178571429
-24.592	13.277	4.180826485	7.854207636	b	ANFM	15	39869	3.678571429	6.814285714	9.95	0.714285714	1.235714286
-23.593	9.725	5.257718315	5.188720161	b	FETI	44	39917	4.142857143	8.082142857	12.02142857	5.346153846	3.771428571
-24.26	9.447	4.590718315	4.910720161	b	FETI	44	39912	3.757142857	7.517857143	11.27857143	4.891666667	4.2
-24.494	13.073	4.3177724	7.157700677	c	DOHI	112	39899	3.257142857	7.003571429	10.75	1.3375	4.571428571
-23.72	10.934	5.0917724	5.018700677	c	DOHI	112	39899	3.257142857	7.003571429	10.75	1.3375	4.571428571
-24.052	10.715	4.798718315	6.375722945	c	FELI	68	39910	3.657142857	7.446428571	11.23571429	3.325	4.214285714
-23.751	10.917	5.099718315	6.577722945	c	FELI	68	39910	3.657142857	7.446428571	11.23571429	3.325	4.214285714
-23.014	8.318	5.7977724	2.993709028	c	TYMO	72	39891	3.192857143	7.157142857	11.12142857	1.345454545	2.9
-22.989	8.161	5.8227724	2.836709028	c	TYMO	72	39886	2.735714286	6.275	9.814285714	1.653846154	2.542857143
-24.473	11.832	3.988259185	7.689725728	c	ANLI	98	39870	4.164285714	7.271428571	10.37857143	0.523076923	1.492857143
-24.162	12.307	4.299259185	8.164725728	c	ANLI	98	39858	-0.35	2.253571429	4.857142857	1.7	2.371428571
-24.474	10.214	4.084623965	6.071725728	d	ANCT	52	39870	4.164285714	7.271428571	10.37857143	0.523076923	1.492857143
-24.03	10.16	4.528623965	6.017725728	d	ANCT	52	39854	0.65	3.035714286	5.421428571	3.15	2.071428571
-24.231	11.988	4.230259185	8.141229903	d	ANDR	10	39916	5.178571429	9.207142857	13.23571429	3.014285714	4.6
-24.048	12.22	4.413259185	8.373229903	d	ANDR	10	39909	4.864285714	8.189285714	11.51428571	2.042857143	4.978571429
-23.973	11.456	4.682988745	7.018221553	d	ANTO	21	39868	3.185714286	6.407142857	9.628571429	0.742857143	1.45
-24.704	11.16	3.951988745	6.722221553	d	ANTO	21	39870	4.164285714	7.271428571	10.37857143	0.523076923	1.492857143
-24.728	11.862	3.772205095	8.310734078	d	LOAR	74	39918	5.271428571	9.235714286	13.2	3.114285714	4.65
-24.573	12.167	3.927205095	8.615734078	d	LOAR	74	39909	4.864285714	8.189285714	11.51428571	2.042857143	4.978571429
-24.485	11.96	4.015205095	8.408734078	d	LOAR	74	39911	4.964285714	8.321428571	11.67857143	2.8	4.542857143
-24.482	12.05	4.018205095	8.498734078	d	LOAR	74	39913	4.9	8.610714286	12.32142857	3.157142857	4.271428571
-24.413	12.134	4.087205095	8.582734078	d	LOAR	74	39916	5.178571429	9.207142857	13.23571429	3.014285714	4.6
-24.452	11.552	4.048205095	8.000734078	d	LOAR	74	39918	5.271428571	9.235714286	13.2	3.114285714	4.65
-24.447	11.647	4.053205095	8.095734078	d	LOAR	74	39923	5.157142857	9.389285714	13.62142857	2.057142857	5.092857143
-24.407	11.691	4.093205095	8.139734078	d	LOAR	74	39913	4.9	8.610714286	12.32142857	3.157142857	4.271428571
-24.328	11.506	4.172205095	7.954734078	d	LOAR	74	39925	5.392857143	9.846428571	14.3	1.242857143	5.928571429
-24.414	11.881	4.086205095	8.329734078	d	LOAR	74	39920	5.357142857	9.257142857	13.15714286	3.128571429	4.371428571
-24.575	11.911	3.925205095	8.359734078	d	LOAR	74	39916	5.178571429	9.207142857	13.23571429	3.014285714	4.6
-24.18	11.473	4.320205095	7.921734078	d	LOAR	74	39925	5.392857143	9.846428571	14.3	1.242857143	5.928571429
-24.291	11.879	4.209205095	8.327734078	d	LOAR	74	39913	4.9	8.610714286	12.32142857	3.157142857	4.271428571
-24.605	12.285	3.895205095	8.733734078	d	LOAR	74	39916	5.178571429	9.207142857	13.23571429	3.014285714	4.6
-24.392	11.553	4.108205095	8.001734078	d	LOAR	74	39909	4.864285714	8.189285714	11.51428571	2.042857143	4.978571429
-24.272	10.412	4.267151005	6.860734078	e	LOLI	153	39927	5.435714286	9.953571429	14.47142857	1.142857143	5.985714286
-24.848	11.354	3.691151005	7.802734078	e	LOLI	153	39927	5.435714286	9.953571429	14.47142857	1.142857143	5.985714286
-23.844	10.4	4.9677724	6.750232687	e	TYKI	64	39912	3.757142857	7.517857143	11.27857143	4.891666667	4.2
-23.574	8.441	5.2377724	4.791232687	e	TYKI	64	39929	5.142857143	9.839285714	14.53571429	2.35	5.085714286
-23.8	7.462	4.933880575	3.516728512	e	TYTA	166	39915	3.992857143	7.810714286	11.62857143	5.391666667	3.164285714
-24.031	7.544	4.702880575	3.598728512	e	TYTA	166	39929	5.142857143	9.839285714	14.53571429	2.35	5.085714286
-24.091	11.757	4.66235353	7.12221877	e	TYCA	100	39893	3.071428571	7.507142857	11.94285714	1.254545455	3.635714286
-24.118	12.359	4.63535353	7.72421877	e	TYCA	100	39898	3.5	7.982142857	12.46428571	0.672727273	3.571428571
-24.044	9.76	4.573042835	5.420722945	f	ANTG	156	39856	0.228571429	2.578571429	4.928571429	3.316666667	2.1
-24.057	9.24	4.560042835	4.900722945	f	ANTG	156	39866	1.928571429	5.121428571	8.314285714	0.871428571	1.328571429
-23.648	8.417	5.144299445	2.600202069	f	DOSR	198	39899	3.257142857	7.003571429	10.75	1.3375	4.571428571
-24.046	9.573	4.746299445	3.756202069	f	DOSR	198	39881	2.721428571	5.803571429	8.885714286	2.825	2.392857143
-24.055	8.226	4.58151579	3.59121877	g	ANHI	238	39871	4.521428571	7.478571429	10.43571429	0.538461538	1.278571429
-22.714	7.243	5.92251579	2.60821877	g	ANHI	238	39853	0.714285714	3.289285714	5.864285714	3.266666667	2.364285714
-22.929	7.327	5.70751579	2.69221877	g	ANHI	238	39855	0.414285714	2.832142857	5.25	3.05	2.278571429
-23.856	8.209	4.78051579	3.57421877	g	ANHI	238	39857	-0.014285714	2.475	4.964285714	3.116666667	2.364285714
-24.047	8.501	4.58951579	3.86621877	g	ANHI	238	39860	-0.078571429	2.735714286	5.55	1.615384615	2.492857143
-23.669	11.245	4.96751579	6.61021877	g	ANHI	238	39862	0.671428571	3.607142857	6.542857143	1	2.392857143
-22.319	7.005	6.31751579	2.37021877	g	ANHI	238	39864	1.4	4.403571429	7.407142857	0.923076923	2.178571429
-23.909	9.927	4.72751579	5.29221877	g	ANHI	238	39855	0.414285714	2.832142857	5.25	3.05	2.278571429
-23.802	8.415	4.83451579	3.78021877	g	ANHI	238	39860	-0.078571429	2.735714286	5.55	1.615384615	2.492857143
-23.41	9.97	5.22651579	5.33521877	g	ANHI	238	39857	-0.014285714	2.475	4.964285714	3.116666667	2.364285714
-23.356	8.334	5.28051579	3.69921877	g	ANHI	238	39862	0.671428571	3.607142857	6.542857143	1	2.392857143
-24.211	9.976	4.42551579	5.34121877	g	ANHI	238	39862	0.671428571	3.607142857	6.542857143	1	2.392857143
-23.395	9.498	5.24151579	4.86321877	g	ANHI	238	39867	2.65	5.778571429	8.907142857	0.757142857	1.371428571
-23.573	11.891	5.06351579	7.25621877	g	ANHI	238	39864	1.4	4.403571429	7.407142857	0.923076923	2.178571429
-23.12	8.372	5.51651579	3.73721877	g	ANHI	238	39862	0.671428571	3.607142857	6.542857143	1	2.392857143
-23.529	5.787	5.34119127	1.546224336	g	FEBM	221	39910	3.657142857	7.446428571	11.23571429	3.325	4.214285714
-23.56	6.271	5.31019127	2.030224336	g	FEBM	221	39910	3.657142857	7.446428571	11.23571429	3.325	4.214285714
-23.905	9.284	4.73151579	5.83123547	g	TYBA	180	39918	4.564285714	8.764285714	12.96428571	3.807692308	4.65
-23.976	8.856	4.66051579	5.40323547	g	TYBA	180	39911	4.171428571	7.967857143	11.76428571	3.292307692	4.542857143
